# Supplementary material for: Understanding Patterns of the Gut Microbiome May Contribute to the Early Detection and Prevention of Type 2 Diabetes Mellitus: A Systematic Review
Source: Microorganisms. 2025 Jan 10;13(1):134. doi: 10.3390/microorganisms13010134 (PMC11767308; doi:10.3390/microorganisms13010134)
Supplement: Supplementary file 1 [file microorganisms-13-00134-s001.zip]

Archive with 1 entries (1 files):
- microorganisms-3390212-supplementary.pdf
